# Supplementary material for: Design and Evaluation of Ecological Interface of Driving Warning System Based on AR-HUD
Source: Sensors (Basel). 2024 Dec 15;24(24):8010. doi: 10.3390/s24248010 (PMC11679450; doi:10.3390/s24248010)
Supplement: Supplementary file 1 [file sensors-24-08010-s001.zip]

Archive with 1 entries (1 files):
- sensors-3288012-supplementary.pdf
